# Supplementary material for: Spread of Pseudomonas aeruginosa ST274 Clone in Different Niches: Resistome, Virulome, and Phylogenetic Relationship
Source: Antibiotics (Basel). 2023 Oct 24;12(11):1561. doi: 10.3390/antibiotics12111561 (PMC10668709; doi:10.3390/antibiotics12111561)
Supplement: Supplementary file 1 [file antibiotics-12-01561-s001.zip]

Archive with 1 entries (1 files):
- antibiotics-2672012-supplementary.xlsx
