# Supplementary material for: Spread of Pseudomonas aeruginosa ST274 Clone in Different Niches: Resistome, Virulome, and Phylogenetic Relationship
Source: Antibiotics (Basel). 2023 Oct 24;12(11):1561. doi: 10.3390/antibiotics12111561 (PMC10668709; doi:10.3390/antibiotics12111561)
Supplement: Supplementary file 1 [file antibiotics-12-01561-s001.zip › antibiotics-2672012-supplementary.xlsx]

## Sheet: List of Supplementary Tables
List of Supplementary Tables
Table S1. Characteristics of the 11 studied ST274-Pseudomonas aeruginosa recovered from different origins.
Table S2. Characteristics of the genomes of 14 reference ST274-P. aeruginosa strains, and of control strains PAO1 and PA14 downloaded from NCBI database.
Table S3. Single-nucleotide polymorphisms (number of SNPs) in the core genome among the 11 studied ST274-P. aeruginosa,the 14 reference ST274-P. aeruginosa genomes, and the two control genomes.
Table S4. Pangenome determined using Roary in all 25 ST274-P. aeruginosa strains and the control strains PAO1 and PA14.
Table S5. Acquired genes in ST274-P. aeruginosa with Resfinder prediction.
Table S6. Dataset and function of the 170 antimicrobial resistance genes analyzed to determine the mutational resistome of the ST274-P. aeruginosa strains.
Table S7. Mutational resistome of the 25 studied ST274-P. aeruginosa strains with respect to PAO1 genome.
Table S8. Detection of alterations in the mutome genes (involved in the mutator phenotype) of the eleven studied ST274-P. aeruginosastrains and the 14 reference ST274-P. aeruginosagenomes, with respect to PAO1 genome.
Table S9. Dataset and functions of the 250 virulence genes analyzed to dermine the virulome of the ST274-P. aeruginosa strains.
Table S10. Amino acid changes in virulome of the 25 studied ST274-P. aeruginosa strains with respect to PAO1 genome.

## Sheet: Table S1
Table S1. Characteristics of the 11 studied ST274-Pseudomonas aeruginosa recovered from different origins.
Strain name	Sample	Origina	PFGE pattern	Serotypeb	Phenotype resistancec		AmpC hyperproduction	Virulotyped	Biofilm (%)e		Elastase (%)e	Pigments (%)e			Motility
									CV	FDA		Pyocyanin	Pyorubin	Pyoverdine	Swimming (mm2)	Swarming (mm2)	Twitching (mm)
G42	Healthy volunteer (Fecal sample)	NC	P2	O:3	multiS			V1	154.10	72.73	6.32	53.81	22.10	1.55	6,264.95	6,400.00	31.0
G44	Healthy volunteer (Fecal sample)	NC	P4	PoliA	modR	CAZ, IMP		V1	78.28	41.90	1.11	7.92	10.53	0.84	1,325.32	439.40	5.0
G73	Vegetables (Lettuce)	NC	P5	O:3	multiS			V1	167.13	43.25	420.86	149.48	106.51	63.89	6,400.00	5,969.00	35.0
G92	Vegetables (Chard)	NC	P6	O:3	multiS			V1	158.99	148.56	430.42	166.47	111.07	42.43	6,400.00	5,892.07	35.0
G105	River water	NC	P9b	O:3	multiS			V1	55.79	60.64	879.67	452.06	388.97	32.83	6,400.00	6,400.00	34.0
G115	River water	NC	P9b	O:3	multiS			V1	56.60	27.91	592.11	300.10	188.46	43.17	6,400.00	6,400.00	31.0
G148	Blood	C	P7	O:3	multiS			V1	145.34	108.48	117.02	145.62	146.43	72.31	6,400.00	6,323.30	33.0
G178	Blood	C	P8	AutoA	multiS			V1	68.08	24.79	315.33	417.41	305.36	298.57	6,400.00	6,400.00	3.0
G179	Blood	C	P9a	AutoA	XDR	PTZ, CAZ, FEP, IMP, MER, DOR, CIP, LEV, ATM	+	V1	47.92	96.41	11.25	8.07	156.07	52.10	2,059.90	34.76	4.0
G224	Respiratory (Sputum)	C	P3	O:3	multiS			V1	74.88	68.00	41.77	33.49	54.29	13.65	6,400.00	6,400.00	32.0
G245	Respiratory (Bronchial aspirate)	C	P1	PoliA	multiS		+	V2	787.50	753.44	96.23	450.33	5714.29	302.43	118.43	96.85	2.0
aNC: non-clinical and C: clinical origin.
bPoliA: poliagglutinable and AutoA: autoagglutinable.
cMultiS (susceptible to all tested antipseudomonal agents), ModR (non-susceptible to at least one agent in 1 or 2 category) and XDR (non-susceptible to ≥1 agent in all but ≤2 categories). PTZ (piperacillin-tazobactam), CAZ (ceftazidime), FEP (cefepime), IMP (imipenem), MER (meropenem), DOR (doripenem), CIP(ciprofloxacin), LEV (levofloxacin) and ATM (aztreonam). Resistance phenotypes according to …
dV1: exoS, exoY, exoT, exoA, lasA, lasB, aprA, rhlAB, rhlI, rhlR, lasI, lasR. V2: exoS, exoY, exoT, exoA, lasA, lasB, aprA, rhlAB, rhlI, rhlR, lasI,and lasRΔISPsp7.
eBiofilm biomass production (CV), metabolic activity of bacteria within biofilm (FDA), pyocyanin, pyorubin and pyoverdine production, and elastase assay showed as percentage compared to values of control P. aeruginosa PAO1 strain.

## Sheet: Table S2
Table S2. Characteristics of the genomes of 14 reference ST274-P. aeruginosa strains, and of control strains PAO1 and PA14 downloaded from NCBI database.
Strain	Isolation sourcea	Originb	Collection datec	Geographic location	BioSample	BioProject	Assembly	Level	Size (Mb)	GC%	Release Date	Modify Date	MLST	Referenced
AZPAE14926	UTI	C	2008	Brazil	SAMN03105624	PRJNA264310	GCA_000791275.1	Scaffols	6,886,320	66.0	2014-12-04	2019-11-10	ST274	Kos et al., 2015
AZPAE12412	CF	C	2007	USA	SAMN03105403	PRJNA264310	GCA_000797105.1	Scaffols	6,445,104	66.4	2014-12-04	2019-11-10	ST274	Kos et al., 2015
AZPAE14971	IAI	C	2010	China	SAMN03105668	PRJNA264310	GCA_000792005.1	Scaffols	6,203,904	66.5	2014-12-04	2019-11-10	ST274	Kos et al., 2015
AZPAE15033	IAI	C	2011	France	SAMN03105730	PRJNA264310	GCA_000793725.1	Scaffols	6,087,226	66.4	2014-12-04	2019-11-10	ST274	Kos et al., 2015
AZPAE15040	IAI	C	2012	Germany	SAMN03105737	PRJNA264310	GCA_000790915.1	Scaffols	6,601,216	66.3	2014-12-04	2019-11-10	ST274	Kos et al., 2015
AZPAE14914	UTI	C	2008	Spain	SAMN03105612	PRJNA264310	GCA_000793885.1	Scaffols	6,858,678	66.0	2014-12-04	2019-11-10	ST274	Kos et al., 2015
UY1PSABAL2	Bronco alveolar lavage	C	2016	Cameroon	SAMN12273497	PRJNA554541	GCA_007375485.1	Scaffols	6,354,435	66.5	2019-07-24	2019-08-03	ST274	Madaha et al.,2020
VET-37	Ear secretion (dog)	NC	2011	Estonia	SAMN09478120	PRJNA244279	GCA_003629865.1	Contigs	6,515,546	66.2	2018-10-11	2018-10-19	ST274	unpublished
JYH21	River	NC	nd	Japan	SAMN10478512	PRJNA325248	GCA_003975825.1	Contigs	6,511,993	66.4	2018-12-27	2019-08-25	ST274	unpublished
env138	Soil from horse paddock	NC	2016	USA	SAMN07504808	PRJNA393338	GCA_002330665.1	Contigs	6,288,570	66.5	2017-09-21	2019-07-04	ST274	unpublished
env193	Horse water trough	NC	2016	USA	SAMN07504824	PRJNA393338	GCA_002326665.1	Contigs	6,242,522	66.5	2017-09-21	2019-07-04	ST274	unpublished
FQSE100106	CF	C	2006	Spain	SAMEA103053418	PRJEB19788		Reads	6,765,968	65.6	2018-02-07	2018-11-16	ST274	López-Causapé et al., 2017
Pae_CF67.01l	CF	C	2010	Canada	SAMN03566240	PRJNA282164	GCA_001007215.1	Scaffols	6,435,863	66.4	2015-05-14	2019-11-11	ST274	Diaz Caballero et al., 2015
AUS603	CF	C	2008	Australia	SAMEA103045168	PRJEB19788		Reads	6,411,888	65.7	2018-02-08	2018-11-16	ST274	López-Causapé et al., 2017
PAO1	Wound	C	1954	Australia	SAMN02603714	PRJNA331	GCF_000006765.1	Complete Genome	6,264,400	66.6	2003-02-25	2009-06-01	ST549	Winsor et al., 2009
						PRJNA57945
PA14	burn wound	C	nd	USA	SAMN02603591	PRJNA386	GCF_000014625.1	Complete Genome	6,537,648	66.3	2006-06-10	2006-06-10	ST253	Lee et al.,2006
						PRJNA57977
aUTI: urinary tract infection, CF: cystic fibrosis, IAI: intra-abdominal tract infection
bNC: non-clinical and C: clinical origin.
cnd: Data not determined in NCBI database.
dREFERENCES:
	Kos et al., 2015	Kos VN, Déraspe M, McLaughlin RE, Whiteaker JD, Roy PH, Alm RA, Corbeil J, Gardner H. The resistome of Pseudomonas aeruginosa in relationship to phenotypic susceptibility. Antimicrob Agents Chemother. 2015 Jan;59(1):427-36. doi: 10.1128/AAC.03954-14. Epub 2014 Nov 3. PMID: 25367914; PMCID: PMC4291382.
	Madaha et al.,2020	Madaha EL, Mienie C, Gonsu HK, Bughe RN, Fonkoua MC, Mbacham WF, Alayande KA, Bezuidenhout CC, Ateba CN. Whole-genome sequence of multi-drug resistant Pseudomonas aeruginosa strains UY1PSABAL and UY1PSABAL2 isolated from human broncho-alveolar lavage, Yaoundé, Cameroon. PLoS One. 2020 Sep 4;15(9):e0238390. doi: 10.1371/journal.pone.0238390. PMID: 32886694; PMCID: PMC7473557.
	López-Causapé et al., 2017	López-Causapé C, Sommer LM, Cabot G, Rubio R, Ocampo-Sosa AA, Johansen HK, Figuerola J, Cantón R, Kidd TJ, Molin S, Oliver A. Evolution of the Pseudomonas aeruginosa mutational resistome in an international Cystic Fibrosis clone. Sci Rep. 2017 Jul 17;7(1):5555. doi: 10.1038/s41598-017-05621-5. PMID: 28717172; PMCID: PMC5514035.
	Diaz Caballero et al., 2015	Diaz Caballero J, Clark ST, Coburn B, Zhang Y, Wang PW, Donaldson SL, Tullis DE, Yau YC, Waters VJ, Hwang DM, Guttman DS. Selective Sweeps and Parallel Pathoadaptation Drive Pseudomonas aeruginosa Evolution in the Cystic Fibrosis Lung. mBio. 2015 Sep 1;6(5):e00981-15. doi: 10.1128/mBio.00981-15. PMID: 26330513; PMCID: PMC4556809.
	Winsor et al., 2009	Winsor GL, Van Rossum T, Lo R, Khaira B, Whiteside MD, Hancock RE, Brinkman FS. Pseudomonas Genome Database: facilitating user-friendly, comprehensive comparisons of microbial genomes. Nucleic Acids Res. 2009 Jan;37(Database issue):D483-8. doi: 10.1093/nar/gkn861. Epub 2008 Oct 31. PMID: 18978025; PMCID: PMC2686508.
	Lee et al., 2006	Lee DG, Urbach JM, Wu G, Liberati NT, Feinbaum RL, Miyata S, Diggins LT, He J, Saucier M, Déziel E, Friedman L, Li L, Grills G, Montgomery K, Kucherlapati R, Rahme LG, Ausubel FM. Genomic analysis reveals that Pseudomonas aeruginosa virulence is combinatorial. Genome Biol. 2006;7(10):R90. doi: 10.1186/gb-2006-7-10-r90. Epub 2006 Oct 12. PMID: 17038190; PMCID: PMC1794565.

## Sheet: Table S3
Table S3. Single-nucleotide polymorphisms (number of SNPs) in the core genome among the 11 studied ST274-P. aeruginosa, the 14 reference ST274-P. aeruginosa genomes, and the two control genomes.
	AUS603	AZPAE12412	AZPAE14914	AZPAE14926	AZPAE14971	AZPAE15033	AZPAE15040	FQSE100106	G105	G115	G148	G178	G179	G224	G245	G42	G44	G73	G92	JYH21	PA14	PAO1	PaeCF67-1L	UY1PSABAL2	VET-37	env138	env193
AUS603		2495	2534	2562	434	2563	2531	3081	2214	2215	2494	1210	2226	2521	2542	2503	2496	2510	2571	2520	28720	13728	2506	2506	2528	2509	640
AZPAE12412	2495		105	133	2317	134	44	628	3606	3607	65	3006	3618	84	85	46	67	81	144	91	28487	13437	77	79	71	80	2413
AZPAE14914	2534	105		28	2356	161	141	693	3645	3646	104	3045	3657	131	152	113	106	120	183	130	28525	13474	116	118	138	119	2452
AZPAE14926	2562	133	28		2384	189	169	721	3673	3674	132	3073	3685	159	180	141	134	148	211	158	28552	13502	144	146	166	147	2480
AZPAE14971	434	2317	2356	2384		2385	2353	2903	2034	2035	2316	1030	2046	2343	2364	2325	2318	2332	2393	2342	28544	13549	2328	2328	2350	2331	460
AZPAE15033	2563	134	161	189	2385		170	722	3674	3675	133	3074	3686	160	181	142	135	149	212	159	28556	13505	145	147	167	148	2481
AZPAE15040	2531	44	141	169	2353	170		664	3642	3643	101	3042	3652	120	121	82	103	117	180	127	28517	13473	112	115	107	116	2449
FQSE100106	3081	628	693	721	2903	722	664		4192	4193	653	3591	4204	672	675	636	655	669	732	679	29065	14020	665	667	661	668	2999
G105	2214	3606	3645	3673	2034	3674	3642	4192		1	3605	2708	12	3632	3653	3614	3607	3621	3622	3631	28377	13553	3617	3619	3639	3620	2190
G115	2215	3607	3646	3674	2035	3675	3643	4193	1		3606	2709	11	3633	3654	3615	3608	3622	3623	3632	28378	13554	3618	3620	3640	3621	2191
G148	2494	65	104	132	2316	133	101	653	3605	3606		3005	3617	91	112	73	38	52	115	90	28485	13436	48	50	98	51	2412
G178	1210	3006	3045	3073	1030	3074	3042	3591	2708	2709	3005		2720	3032	3053	3014	3007	3021	3078	3030	28406	13616	3017	3017	3039	3020	1184
G179	2226	3618	3657	3685	2046	3686	3652	4204	12	11	3617	2720		3644	3665	3626	3619	3633	3634	3643	28389	13565	3628	3631	3651	3632	2202
G224	2521	84	131	159	2343	160	120	672	3632	3633	91	3032	3644		131	92	93	107	170	117	28514	13463	103	105	117	106	2439
G245	2542	85	152	180	2364	181	121	675	3653	3654	112	3053	3665	131		45	114	128	191	138	28534	13484	124	126	94	127	2460
G42	2503	46	113	141	2325	142	82	636	3614	3615	73	3014	3626	92	45		75	89	152	99	28495	13443	85	87	55	88	2421
G44	2496	67	106	134	2318	135	103	655	3607	3608	38	3007	3619	93	114	75		54	117	92	28487	13438	50	52	100	53	2414
G73	2510	81	120	148	2332	149	117	669	3621	3622	52	3021	3633	107	128	89	54		131	106	28500	13452	64	66	114	67	2428
G92	2571	144	183	211	2393	212	180	732	3622	3623	115	3078	3634	170	191	152	117	131		169	28494	13471	127	129	177	130	2489
JYH21	2520	91	130	158	2342	159	127	679	3631	3632	90	3030	3643	117	138	99	92	106	169		28512	13461	102	104	124	105	2437
PA14	28720	28487	28525	28552	28544	28556	28517	29065	28377	28378	28485	28406	28389	28514	28534	28495	28487	28500	28494	28512		28284	28497	28495	28518	28500	28405
PAO1	13728	13437	13474	13502	13549	13505	13473	14020	13553	13554	13436	13616	13565	13463	13484	13443	13438	13452	13471	13461	28284		13448	13448	13469	13451	13563
PaeCF67-1L	2506	77	116	144	2328	145	112	665	3617	3618	48	3017	3628	103	124	85	50	64	127	102	28497	13448		62	110	63	2424
UY1PSABAL2	2506	79	118	146	2328	147	115	667	3619	3620	50	3017	3631	105	126	87	52	66	129	104	28495	13448	62		112	65	2424
VET-37	2528	71	138	166	2350	167	107	661	3639	3640	98	3039	3651	117	94	55	100	114	177	124	28518	13469	110	112		113	2446
env138	2509	80	119	147	2331	148	116	668	3620	3621	51	3020	3632	106	127	88	53	67	130	105	28500	13451	63	65	113		2427
env193	640	2413	2452	2480	460	2481	2449	2999	2190	2191	2412	1184	2202	2439	2460	2421	2414	2428	2489	2437	28405	13563	2424	2424	2446	2427

## Sheet: Table S4
Table S4. Pangenome determined using Roary in all 25 ST274-P. aeruginosa strains and the control strains PAO1 and PA14.
	AUS603	AZPAE12412	AZPAE14914	AZPAE14926	AZPAE14971	AZPAE15033	AZPAE15040	FQSE100106	G105	G115	G148	G178	G179	G224	G245	G42	G44	G73	G92	JYH21	PA14	PAO1	PaeCF67.1L	UY1PSABAL2	VET.37	env138	env193
Total_genes	5888	5821	6307	6327	5622	5533	6036	6176	5632	5705	5817	5789	5628	5791	6137	6132	5968	5760	5813	5893	5855	5630	5861	5741	5964	5693	5632
Unique_genes	305	30	11	14	32	59	155	533	0	60	38	41	0	72	23	42	147	70	62	179	290	112	76	39	176	28	0
Core_genes	5132	5282	5273	5283	5233	5156	5279	5145	5296	5296	5296	5295	5296	5296	5295	5296	5296	5296	5296	5296	5211	5274	5289	5295	5242	5294	5296
										Core genes detected only in all ST274-strains
										Number	COG_category	Preferred_name	PFAMs					Description
										1	S	cat	Hexapep					Bacterial transferase hexapeptide (six repeats)
										2	E	ycjQ	ADH_N,ADH_zinc_N,GFO_IDH_MocA,GFO_IDH_MocA_C					Dehydrogenase
										4	S	romA	Lactamase_B_2					Zn-dependent hydrolases of the beta-lactamase fold
										5	Q	ycaC	Isochorismatase					Isochorismatase family
										6	IQ	-	adh_short_C2					Dehydrogenases with different specificities (Related to short-chain alcohol dehydrogenases)
										7	T	-	cNMP_binding					Cyclic nucleotide-monophosphate binding domain
										8	-	-	-					-
										9	J	pvdYII	Acetyltransf_8					Siderophore biosynthesis protein domain
										10	S	-	DUF2875					Protein of unknown function (DUF2875)
										11	M	wecC	UDPG_MGDP_dh,UDPG_MGDP_dh_C,UDPG_MGDP_dh_N					Belongs to the UDP-glucose GDP-mannose dehydrogenase family
										12	S	-	Polysacc_synt,Polysacc_synt_3,Polysacc_synt_C					Polysaccharide biosynthesis protein
										15	M	epsL	Bac_transf					COG2148 Sugar transferases involved in lipopolysaccharide synthesis
										16	S	-	Hexapep					COG0110 Acetyltransferase (isoleucine patch superfamily)
										18	-	-	-					-
										19	K	-	-					RNA-binding protein homologous to eukaryotic snRNP
										21	PT	fpvR	DUF4880,DUF4974,FecR					Domain of unknown function (DUF4880)
										22	K	fpvI	Sigma70_r2,Sigma70_r4_2					ECF sigma factor
										25	C	-	HEAT_2					lyase activity
										26	-	-	-					-
										27	K	-	DUF4150,Tox-GHH2					GHH signature containing HNH/Endo VII superfamily nuclease toxin 2
										28	IQ	-	-					synthase
										30	K	dnr	HTH_Crp_2,cNMP_binding					helix_turn_helix, cAMP Regulatory protein
										31	IQ	-	adh_short_C2					Enoyl-(Acyl carrier protein) reductase
										32	J	rplR	Ribosomal_L18p					This is one of the proteins that binds and probably mediates the attachment of the 5S RNA into the large ribosomal subunit, where it forms part of the central protuberance
										33	L	-	HTH_Tnp_1					Helix-turn-helix domain
										34	L	-	HTH_21,rve					Integrase core domain
										35	L	-	-					Belongs to the 'phage' integrase family
										36	S	-	Tautomerase					4-oxalocrotonate tautomerase
										37	O	-	OsmC					OsmC-like protein
										38	Q	-	DSBA					protein disulfide oxidoreductase activity
										39	J	rpmD	Ribosomal_L30					Ribosomal protein L30
										40	T	-	HAMP,HATPase_c,HisKA,Hpt,PAS_3,PAS_9,Response_reg					Histidine kinase
										41	I	-	Acyl-CoA_dh_1,Acyl-CoA_dh_2,Acyl-CoA_dh_M,Acyl-CoA_dh_N					acyl-CoA dehydrogenase
										42	E	proV	ABC_tran,CBS					ATPases associated with a variety of cellular activities
										44	EH	pabB	Anth_synt_I_N,Chorismate_bind					chorismate binding enzyme
										45	S	-	-					Membrane
										46	J	rpsR	Ribosomal_S18					Binds as a heterodimer with protein S6 to the central domain of the 16S rRNA, where it helps stabilize the platform of the 30S subunit
										47	J	rpsF	Ribosomal_S6					Binds together with S18 to 16S ribosomal RNA
										48	G	ppiC	Rotamase,Rotamase_3					peptidylprolyl isomerase
										49	N	-	FliL					Controls the rotational direction of flagella during chemotaxis
										51	S	yigZ	DUF1949,UPF0029					Domain of unknown function (DUF1949)
										52	J	rpsE	Ribosomal_S5,Ribosomal_S5_C					Located at the back of the 30S subunit body where it stabilizes the conformation of the head with respect to the body
										53	I	atoB	Thiolase_C,Thiolase_N					Catalyzes the synthesis of acetoacetyl coenzyme A from two molecules of acetyl coenzyme A. It can also act as a thiolase, catalyzing the reverse reaction and generating two-carbon units from the four-carbon product of fatty acid oxidation
										54	Q	hpaG	FAA_hydrolase					Fumarylacetoacetate (FAA) hydrolase family
										55	J	rpmJ	Ribosomal_L36					Belongs to the bacterial ribosomal protein bL36 family
										56	E	-	-					Transposase
										58	-	-	SPOR					-
										59	J	rplF	Ribosomal_L6					This protein binds to the 23S rRNA, and is important in its secondary structure. It is located near the subunit interface in the base of the L7 L12 stalk, and near the tRNA binding site of the peptidyltransferase center
										60	E	cysE	Hexapep,SATase_N					Bacterial transferase hexapeptide (six repeats)

## Sheet: Table S5
Table S5. Acquired genes in ST274-P. aeruginosawith Resfinder prediction.
	Resistance genotype						Other resistance genes
	blaOXA	blaPAO	catB7	fosA	aph(3')-IIb_2	crpP	aph(3'')-Ib	aph(6)-Id	sul1	sul2	blaAER-1	floR_1
G042	OXA-486	PDC-24	99.06%	99.02%	99.26%	95.96%	-	-	-	-	-	-
G044	OXA-486	PDC-24	99.06%	99.02%	99.26%	97.47%	-	-	-	-	-	-
G073	OXA-486	PDC-24	99.06%	99.02%	99.26%	-	-	-	-	-	-	-
G092	OXA-486	PDC-24	99.06%	99.02%	99.26%	97.98%	-	-	-	-	-	-
G105	OXA-486	PDC-24	99.06%	99.51%	99.26%	-	-	-	-	-	-	-
G115	OXA-486	PDC-24	99.06%	99.51%	99.26%	-	-	-	-	-	-	-
G148	OXA-486	PDC-24	99.06%	99.02%	99.26%	97.47%	-	-	-	-	-	-
G178	OXA-486	PDC-24	99.06%	99.51%	99.26%	-	-	-	-	-	-	-
G179	OXA-486	PDC-24	99.06%	99.51%	99.26%	-	-	-	-	-	-	-
G224	OXA-486	PDC-24	99.06%	99.02%	99.26%	-	-	-	-	-	-	-
G245	OXA-486	PDC-24	99.06%	99.02%	99.26%	95.96%	-	-	-	-	-	-
AUS603	OXA-486	PDC-24	98.91%	99.51%	99.26%	-	-	-	-	-	-	-
AZPAE14926	OXA-486	PDC-24	99.06%	99.02%	99.26%	97.98%	1	1	1	1	83.72%	88.38%
AZPAE12412	OXA-486	PDC-24	99.06%	99.02%	99.26%	97.98%	-	-	-	-	-	-
AZPAE14971	OXA-486	PDC-24	99.06%	99.51%	-	97.98%	-	-	-	-	-	-
AZPAE15033	OXA-486	PDC-24	99.06%	99.02%	99.26%	-	-	-	-	-	-	-
AZPAE15040	OXA-486	PDC-69	99.06%	99.02%	99.26%	-	-	-	-	-	-	-
AZPAE14914	OXA-486	PDC-24	99.06%	99.02%	99.26%	-	1	1	1	1	83.72%	88.38%
UY1PSABAL2	OXA-486	PDC-24	99.06%	99.02%	99.26%	-	-	-	-	-	-	-
VET-37	OXA-486	PDC-24	99.06%	99.02%	99.26%	95.96% / 98.48% a	-	-	-	-	-	-
JYH21	OXA-486	PDC-24	99.06%	99.02%	99.26%	-	-	-	-	-	-	-
env138	OXA-486	PDC-24	99.06%	99.02%	99.26%	-	-	-	-	-	-	-
env193	OXA-486	PDC-24	99.06%	99.51%	99.26%	-	-	-	-	-	-	-
FQSE100106	OXA-486	PDC-24	99.06%	99.02%	99.26%	98.49%	-	-	-	-	-	-
Pae_CF67.01l	OXA-486	PDC-24	99.06%	99.02%	99.26%	-	-	-	-	-	-	-
(-) negative presence of this gene
The percentages indicate the identity with Resfinder prediction
a This strain has two copies of crpP gene (located at nodes 276 and 292)

## Sheet: Table S6
Table S6. Dataset and function of the 170 antimicrobial resistance genes analysed to determine the mutational resistome of the ST274-P. aeruginosa strains.
	Locus tag (PAO1)	Gene	Product/Function
β-lactams	PA4110	ampC	beta-lactamase precursor
	PA5045	ponA	penicillin-binding protein 1A
	PA4700	mrcB	penicillin-binding protein 1B
	PA4003	pbpA	penicillin-binding protein 2
	PA4418	ftsI	penicillin-binding protein 3
	PA2272	pbpC	penicillin-binding protein 3A
	PA3047	dacB	penicillin-binding protein 4
	PA0958	oprD	Basic amino acid, basic peptide and imipenem outer membrane porin OprD precursor
Aminoglycosides	PA2023	galU	UTP-glucose-1-phosphate uridylyltransferase
	PA2071	fusA2	elongation factor G
	PA2642	nuoG	NADH dehydrogenase I chain G
	PA3141	capD/wbpM	nucleotide sugar epimerase/dehydratase WbpMAdd
	PA4260	rplB	50S ribosomal protein L2
	PA4266	fusA1	elongation factor G
	PA4671	rplY	probable ribosomal protein L25
Quinolones	PA0004	gyrB	DNA gyrase subunit B
	PA3168	gyrA	DNA gyrase subunit A
	PA4964	parC	topoisomerase IV subunit A
	PA4967	parE	topoisomerase IV subunit B
Polymyxins	PA1178	oprH	PhoP/Q and low Mg2+ inducible outer membrane protein H1 precursor
	PA1179	PhoP	two-component response regulator PhoP
	PA1180	phoQ	two-component sensor PhoQAdd
	PA1798	parS	two-component sensor, ParS
	PA1799	parR	two-component response regulator, ParR
	PA3077	cprR	CprR ( cationic peptide resistance regulator)
	PA3078	cprS	CprS ( cationic peptide resistance sensor)
	PA4380	colS	two-component sensor ColS
	PA4381	colR	two-component response regulator ColR
	PA4406	lpxC	UDP-3-O-acyl-N-acetylglucosamine deacetylase
	PA4661	pagL	Lipid A 3-O-deacylase
	PA4773	speD2	SpeD2
	PA4774	speE2	SpeE2
	PA4775		hypothetical protein
	PA4776	pmrA/basR	PmrA: two-component regulator system response regulator PmrA
	PA4777	pmrB/basS	PmrB: two-component regulator system signal sensor kinase PmrB
ampC regulators	PA4109	ampR	transcriptional regulator AmpR
	PA4522	ampD	beta-lactamase expression regulator AmpD
	PA5485	ampDh2	AmpDh2 (changed from conserved hypothetical protein)
	PA0807	ampDh3	AmpDh3 (changed from conserved hypothetical protein)
mexAB-oprM and regulators	PA0425	mexA	Resistance-Nodulation-Cell Division (RND) multidrug efflux membrane fusion protein MexA precursor
	PA0426	mexB	Resistance-Nodulation-Cell Division (RND) multidrug efflux transporter MexB
	PA0427	oprM	Major intrinsic multiple antibiotic resistance efflux outer membrane protein OprM precursor
	PA0424	mexR	multidrug resistance operon repressor MexR
	PA3721	nalC	NalC
	PA3574	nalD	NalD
	PA3719	armR	antirepressor for MexR, ArmR
mexXY-oprM and regulators	PA2018	mexY	Resistance-Nodulation-Cell Division (RND) multidrug efflux transporter MexY
	PA2019	mexX	Resistance-Nodulation-Cell Division (RND) multidrug efflux membrane fusion protein MexX precursor
	PA0427	oprM	Major intrinsic multiple antibiotic resistance efflux outer membrane protein OprM precursor
	PA0018	fmt	methionyl-tRNA formyltransferase
	PA2020	mexZ	MexZ
	PA1796	folD	5,10-methylene-tetrahydrofolate dehydrogenase / cyclohydrolase
	PA1798	parS	two-component sensor, ParS
	PA1799	parR	two-component response regulator, ParR
	PA2830	htpX	heat shock protein HtpX
	PA5199	amgS	AmgS
	PA5200	amgR	AmgR
	PA5471	armZ	ArmZ
	PA5528		hypothetical protein
mexCD-oprJ and regulators	PA4598	mexD	Resistance-Nodulation-Cell Division (RND) multidrug efflux transporter MexD
	PA4599	mexC	Resistance-Nodulation-Cell Division (RND) multidrug efflux membrane fusion protein MexC precursor
	PA4597	oprJ	Multidrug efflux outer membrane protein OprJ precursor
	PA4600	nfxB	transcriptional regulator NfxB
	PA2227	vqsM	AraC-type transcriptional regulator VqsM
mexEF-oprN and regulators	PA2493	mexE	Resistance-Nodulation-Cell Division (RND) multidrug efflux membrane fusion protein MexE precursor
	PA2494	mexF	Resistance-Nodulation-Cell Division (RND) multidrug efflux transporter MexF
	PA2495	oprN	Multidrug efflux outer membrane protein OprN precursor
	PA2491	mexS	MexS
	PA2492	mexT*	transcriptional regulator MexT
	PA4315	mvaT	transcriptional regulator MvaT, P16 subunit
	PA1798	parS	two-component sensor, ParS
	PA1799	parR	two-component response regulator, ParR
	PA0486		conserved hypothetical protein
Others genes asociated with virulence	PA0392		conserved hypothetical protein
	PA3602	yerD	conserved hypothetical protein
	PA2490	ydbB	conserved hypothetical protein
	PA5000	wapR	alpha-1,3-rhamnosyltransferase WapR
	PA5117	typA	regulatory protein TypA
	PA4748	tpiA	triosephosphate isomerase
	PA1589	sucD	succinyl-CoA synthetase alpha chain
	PA1588	sucC	succinyl-CoA synthetase beta chain
	PA0302	spuF/potG	polyamine transport protein PotG
	PA0301	spuE	polyamine transport protein
	PA2273	soxR	SoxR
	PA4001	sltB1/mltB2	soluble lytic transglycosylase B
	PA4462	rpoN/ntrA	RNA polymerase sigma-54 factor
	PA4269	rpoC	DNA-directed RNA polymerase beta* chain
	PA4270	rpoB	DNA-directed RNA polymerase beta chain
	PA4238	rpoA	DNA-directed RNA polymerase alpha chain
	PA4567	rpmA	50S ribosomal protein L27
	PA4568	rplU	50S ribosomal protein L21
	PA4273	rplA	50S ribosomal protein L1
	PA3050	pyrD	dihydroorotate dehydrogenase
	PA0402	pyrB	aspartate carbamoyltransferase
	PA0612	ptrB	repressor, PtrB
	PA5366	pstB	ATP-binding component of ABC phosphate transporter
	PA0611	prtR	transcriptional regulator PrtR
	PA0610	prtN	transcriptional regulator PrtN
	PA5297	poxB	pyruvate dehydrogenase (cytochrome)
	PA1886	polB/dinA	DNA polymerase II
	PA0355	pfpI	protease PfpI
	PA1375	pdxB	erythronate-4-phosphate dehydrogenase
	PA0869	pbpG	D-alanyl-D-alanine-endopeptidase
	PA3999	dacC/dacD	D-ala-D-ala-carboxypeptidase
	PA3047	dacB	probable D-alanyl-D-alanine carboxypeptidase
	PA4003	pbpA/mrdA
	PA1777	oprF	Major porin and structural outer membrane porin OprF precursor
	PA3521	opmE	OpmE
	PA4208	opmD	probable outer membrane protein precursor
	PA2525	opmB	OpmB
	PA2649	nuoN	NADH dehydrogenase I chain N
	PA3005	nagZ/ycfO	beta-N-acetyl-D-glucosaminidase
	PA2526	muxC/yegO	MuxC
	PA2527	muxB/yegN	MuxB
	PA2528	muxA/yegM	MuxA
	PA4020	mpl	UDP-N-acetylmuramate:L-alanyl-gamma-D-glutamyl-meso-diaminopimelate ligase
	PA0487	modR/modE	probable molybdenum transport regulator
	PA1812	mltD/dniR	membrane-bound lytic murein transglycosylase D precursor
	PA4444	mltB1	soluble and membrane-bound lytic transglycosylases
	PA4375	mexW	Resistance-Nodulation-Cell Division (RND) multidrug efflux transporter MexW
	PA4374	mexV	Resistance-Nodulation-Cell Division (RND) multidrug efflux membrane fusion protein MexV
	PA0424	mexR	multidrug resistance operon repressor MexR
	PA3522	mexQ	MexQ
	PA3523	mexP	MexP
	PA3678	mexL	MexL
	PA3676	mexK	MexK
	PA3677	mexJ	MexJ
	PA4207	mexI	probable Resistance-Nodulation-Cell Division (RND) efflux transporter
	PA4206	mexH	probable Resistance-Nodulation-Cell Division (RND) efflux membrane fusion protein precursor
	PA4205	mexG	hypothetical protein
	PA0005	lptA/plsC	lysophosphatidic acid acyltransferase, LptA
	PA1803	lon/muc/lopA/capR/deg	Lon protease
	PA1430	lasR	transcriptional regulator LasR
	PA1345		hypothetical protein
	PA4944	hfq	Hfq
	PA0407	gshB	glutathione synthetase
	PA3533	grxD/ydhD	GrxD
	PA5235	glpT	glycerol-3-phosphate transporter
	PA2615	ftsK	cell division protein FtsK
	PA4751	ftsH/tolZ/hflB/mrsC	cell division protein FtsH
	PA3013	foaB/fadA/fadA5	fatty-acid oxidation complex beta-subunit
	PA3014	faoA/fadB5/fadB	fatty-acid oxidation complex alpha-subunit
	PA0058	dsbM	DsbM
	PA2524	czcS	CzcS
	PA2523	czcR	CzcR
	PA2522	czcC	outer membrane protein precursor CzcC
	PA0465	creD/cet	inner membrane protein CreD
	PA0464	creC/phoM	two-component sensor CreC
	PA0463	creB	two-component response regulator CreBAdd
	PA5332	crc	catabolite repression control protein
	PA2810	copS	two-component sensor, CopS
	PA2809	copR	two-component response regulator, CopR
	PA2621	clpS	ClpS
	PA1801	clpP	ClpP
	PA4878	brlR	BrlR
	PA0779	asrA	AsrA
	PA5038	aroB	3-dehydroquinate synthase
	PA0893	argR	transcriptional regulator ArgR
	PA1409	aphA	acetylpolyamine aminohydrolase
	PA4119	aph	aminoglycoside 3'-phosphotransferase type IIb
	PA4218	ampP/fptX	AmpP
	PA4393	ampG	AmpG
	PA4521	ampE	AmpE
	PA1797a		hypothetical protein
	PA2006		probable major facilitator superfamily (MFS) transporter
	PA2050		probable sigma-70 factor, ECF subfamily
	PA2489		probable transcriptional regulator
	PA2797		hypothetical protein
	PA2798		probable two-component response regulator
	PA4069		hypothetical protein
*: MexT is compared to PA14

## Sheet: Table S7
Table S7. Mutational resistome of the 25 studied ST274-P. aeruginosa strains with respect to PAO1 genome.
Strain	β-lactams								Aminoglycosides							Quinolones				Polymyxins																ampC regulators				mexAB-oprM and regulators							mexXY-oprM and regulators
	ampC (PA4110)	PBP1A/ponA (PA5045)	PBP1B/mrcB (PA4700)	PBP2 (PA4003)	PBP3 (PA4418)	PBP3A (PA2272)	PBP4/dacB (PA3047)	oprD (PA0958)	galU (PA2023)	fusA2 (PA2071)	nuoG (PA2642)	capD /wbpM (PA3141)	rplB (PA4260)	fusA1 (PA4266)	rplY (PA4671)	gyrB (PA0004)	gyrA (PA3168)	parC (PA4964)	parE (PA4967)	oprH (PA1178)	PhoP (PA1179)	phoQ (PA1180)	parS (PA1798)	parR (PA1799)	cprR (PA3077)	cprS (PA3078)	colS (PA4380)	colR (PA4381)	lpxC (PA4406)	pagL (PA4661)	speD2 (PA4773)	speE2 (PA4774)	PA4775	pmrA/basR (PA4776)	pmrB/basS (PA4777)	ampR (PA4109)	ampD (PA4522)	ampDh2 (PA5485)	ampDh3 (PA0807)	mexA (PA0425)	mexB (PA0426)	oprM (PA0427)	mexR (PA0424)	nalC (PA3721)	nalD (PA3574)	armR (PA3719)	mexY (PA2018)	mexX (PA2019)	oprM (PA0427)
G42	T21A; T105A; G391A	A615_D616insP	S25G	wt	wt	A104P	A394P	D43N; S57E; S59R; E202Q; I210A; E230K; S240T; N262T; A267S; A281G; K296Q; Q301E; R310G; V359L; Loop L7-short	wt	G695A	T484A	T27S; S51G; A165V	wt	wt	wt	H148N	wt	wt	wt	wt	wt	wt	A82T; H398R	wt	wt	wt	wt	wt	wt	wt	wt	wt	R131Q; A270V	L71R	Y345H	wt	R11L; G148A; D183Y	wt	wt	wt	wt	wt	wt	G71E; S209R	wt	wt	T543A; Q840E;V875M; N1036S	K329Q; L331V; D346H; W358R	wt
G44	T21A; T105A; G391A	A615_D616insP	S25G	wt	wt	A104P	A358V; A394P	D43N; S57E; S59R; E202Q; I210A; E230K; S240T; N262T; A267S; A281G; K296Q; Q301E; R310G; V359L; Loop L7-short	wt	G695A	T484A	S51G; A165V	wt	wt	wt	H148N	wt	wt	wt	wt	wt	wt	A82T; H398R	wt	wt	wt	wt	wt	wt	wt	wt	wt	R131Q; A270V	L71R	Y345H	wt	R11L; G148A; D183Y	wt	wt	wt	wt	wt	wt	G71E; S209R	wt	wt	T543A; Q840E	K329Q; L331V; D346H; W358R	wt
G73	T21A; T105A; G391A	A615_D616insP	S25G	wt	wt	A104P	A358V; A394P	D43N; S57E; S59R; E202Q; I210A; E230K; S240T; N262T; A267S; A281G; K296Q; Q301E; R310G; V359L; Loop L7-short	wt	G695A	T484A	T27S; S51G; A165V	wt	wt	wt	H148N	wt	wt	wt	wt	wt	wt	A82T; H398R	wt	wt	wt	wt	wt	wt	wt	wt	wt	R131Q; A270V	L71R	Y345H	wt	R11L; G148A; D183Y	wt	wt	wt	wt	T477S	wt	G71E; S209R	wt	wt	T543A; Q840E	K329Q; L331V; D346H; W358R	T477S
G92	T21A; T105A; G391A	A615_D616insP	S25G	wt	wt	A104P	A358V; A394P	D43N; S57E; S59R; E202Q; I210A; E230K; S240T; N262T; A267S; A281G; K296Q; Q301E; R310G; V359L; Loop L7-short	wt	G695A	T484A	T27S; S51G; A165V	wt	wt	wt	H148N	wt	wt	wt	wt	wt	wt	A82T; H398R	wt	wt	wt	wt	wt	wt	wt	wt	wt	R131Q; A270V	L71R	Y345H	wt	R11L; G148A; D183Y	wt	wt	wt	wt	wt	wt	G71E; S209R	wt	wt	T543A; Q840E	K329Q; L331V; D346H; W358R	wt
G105	T21A; T105A; G391A	A615_D616insP	S25G; N718S	wt	wt	A104P	wt	D43N; S57E; S59R; E202Q; I210A; E230K; S240T; N262T; A267S; A281G; K296Q; Q301E; R310G; V359L; Loop L7-short	wt	G695A	T484A	T27S; S51G; A165V	wt	wt	wt	H148N; E713D	wt	wt	wt	wt	wt	wt	H398R	wt	wt	wt	wt	wt	wt	wt	wt	wt	R131Q; A270V	L71R	Y345H	wt	R11L; G148A; D183Y	wt	wt	wt	wt	wt	wt	G71E; S209R	wt	wt	T543A; Q840E	K329Q; L331V; D346H; W358R	wt
G115	T21A; T105A; G391A	A615_D616insP	S25G; N718S	wt	wt	A104P	wt	D43N; S57E; S59R; E202Q; I210A; E230K; S240T; N262T; A267S; A281G; K296Q; Q301E; R310G; V359L; Loop L7-short	wt	G695A	T484A	T27S; S51G	wt	wt	wt	H148N; E713D	wt	wt	wt	wt	wt	wt	H398R	wt	wt	wt	wt	wt	wt	wt	wt	wt	R131Q; A270V	L71R	Y345H	wt	R11L; G148A; D183Y	wt	wt	wt	wt	wt	wt	G71E; S209R	wt	wt	T543A; Q840E	K329Q; L331V; D346H; W358R	wt
G148	T21A; T105A; G391A	A615_D616insP	S25G	wt	wt	A104P	A358V; A394P	D43N; S57E; S59R; E202Q; I210A; E230K; S240T; N262T; A267S; A281G; K296Q; Q301E; R310G; V359L; Loop L7-short	wt	G695A	T484A	T27S; S51G	wt	wt	wt	H148N	wt	wt	wt	wt	wt	wt	A82T; H398R	wt	wt	wt	wt	wt	wt	wt	wt	wt	R131Q; A270V	L71R	Y345H	wt	R11L; G148A; D183Y	wt	wt	wt	wt	wt	wt	G71E; S209R	wt	wt	T543A; Q840E	K329Q; L331V; D346H; W358R	wt
G178	T21A; T105A; G391A	A615_D616insP	S25G	wt	wt	A104P	wt	D43N; S57E; S59R; E202Q; I210A; E230K; S240T; N262T; A267S; A281G; K296Q; Q301E; R310G; V359L; Loop L7-short	wt	G695A	T484A; A584T	S51G	wt	wt	wt	H148N	wt	wt	wt	wt	wt	wt	A82T; H398R	wt	wt	wt	wt	wt	wt	wt	wt	wt	R131Q; A270V	L71R	Y345H	wt	R11L; G148A; D183Y	wt	wt	wt	wt	wt	wt	G71E; S209R	wt	wt	T543A; Q840E	K329Q; L331V; D346H; W358R	wt
G179	T21A; T105A; G391A	A615_D616insP	S25G; N718S	wt	wt	A104P	N454_L465del	D43N; S57E; S59R; E202Q; I210A; E230K; S240T; N262T; A267S; W277*	wt	G695A	T484A	T27S; S51G; T507A	wt	wt	wt	H148N; S466F; E713D	wt	wt	wt	wt	wt	wt	H398R	wt	wt	wt	wt	wt	wt	wt	wt	wt	R131Q; A270V	L71R	Y345H	wt	R11L; G148A; D183Y	wt	wt	wt	wt	wt	wt	G71E; S209R	wt	wt	T543A; Q840E	K329Q; L331V; D346H; W358R	wt
G224	T21A; T105A; G391A	A615_D616insP	S25G	wt	wt	A104P	A394P	D43N; S57E; S59R; E202Q; I210A; E230K; S240T; N262T; A267S; A281G; K296Q; Q301E; R310G; V359L; Loop L7-short	wt	G695A	T484A	T27S; S51G; A165V	wt	wt	wt	H148N	wt	wt	wt	wt	wt	wt	A82T; H398R	wt	wt	wt	wt	wt	wt	wt	wt	wt	R131Q; A270V	L71R	Y345H	wt	R11L; G148A; D183Y	wt	wt	wt	wt	wt	wt	G71E; S209R	wt	wt	T543A; Q840E	K329Q; L331V; D346H; W358R	wt
G245	T21A; T105A; G391A	A615_D616insP	S25G	wt	wt	A104P	A394P	D43N; S57E; S59R; E202Q; I210A; E230K; S240T; N262T; A267S; A281G; K296Q; Q301E; R310G; V359L; Loop L7-short	wt	G695A	T484A; S527N	T27S; S51G	wt	wt	wt	H148N	wt	wt	wt	wt	wt	wt	A82T; H398R	wt	wt	wt	wt	wt	wt	wt	wt	wt	R131Q; A270V	L71R	Y345H	wt	R11L; G148A; D183Y	wt	wt	wt	wt	T173fs	wt	G71E; S209R	wt	wt	T543A; Q840E;V875M; N1036S	K329Q; L331V; D346H; W358R	T173fs
AUS603	T21A; T105A	A615_D616insP	S25G	wt	wt	A104P	wt	D43N; S57E; S59R; E202Q; I210A; E230K; S240T; N262T; A267S; A281G; K296Q; Q301E; R310G; V359L; Loop L7-short	wt	G695A	T484A	S51G; F480fs	wt	P618L	wt	H148N; P749S	wt	wt	wt	wt	wt	wt	A82T; H398R	wt	wt	R56C	wt	wt	wt	wt	wt	wt	R131Q; A270V	L71R	Y345H	wt	R11L; G148A; D183Y	wt	wt	wt	M552fs	wt	wt	G71E; S209R	wt	wt	V32A; T543A; Q840E	K329Q; L331V; D346H; W358R	wt
AZPAE14926	T21A; T105A; G391A	A615_D616insP	S25G	wt	wt	A104P	A394P	D43N; S57E; S59R; E202Q; I210A; E230K; S240T; N262T; A267S; A281G; K296Q; Q301E; R310G; D437fs	wt	G695A	T484A	T27S; S51G; A165V	wt	wt	wt	H148N	T83I; D87N	S87W	wt	wt	wt	wt	A82T; H398R	wt	wt	wt	wt	wt	wt	wt	wt	wt	R131Q; A270V	L71R	Y345H	wt	R11L; G148A; D183Y	wt	wt	wt	wt	wt	wt	G71E; S209R	A19V	wt	T543A; Q840E; V875M	K329Q; L331V; D346H; W358R	wt
AZPAE12412	T21A; T105A; G391A	A615_D616insP	S25G	wt	wt	A104P	A394P	D43N; S57E; S59R; E202Q; I210A; E230K; S240T; N262T; A267S; A281G; K296Q; Q301E; R310G; V359L; Loop L7-short	wt	G695A	T484A	S51G; A165V	wt	wt	wt	H148N	wt	S87W	wt	wt	wt	wt	A82T; H398R	wt	wt	wt	wt	wt	wt	wt	wt	wt	R131Q; A270V	L71R	Y345H	wt	R11L; G148A; D183Y	wt	wt	wt	wt	wt	wt	G71E; S209R	wt	wt	T543A; Q840E	K329Q; L331V; D346H; W358R	wt
AZPAE14914	T21A; T105A; G391A	A615_D616insP	S25G	wt	wt	A104P	A394P	D43N; S57E; S59R; E202Q; I210A; E230K; S240T; N262T; A267S; A281G; K296Q; Q301E; R310G; D437fs	wt	G695A	T484A	T27S; S51G; A165V	wt	wt	wt	H148N	T83I; D87N	wt	wt	wt	wt	wt	A82T; H398R	wt	wt	wt	wt	wt	wt	wt	wt	wt	R131Q; A270V	L71R	Y345H	wt	R11L; G148A; D183Y	wt	wt	wt	wt	wt	wt	G71E; S209R	A19V	wt	T543A; Q840E	K329Q; L331V; D346H; W358R	wt
AZPAE14971	T21A; T105A; G391A	A615_D616insP	S25G	wt	wt	A104P	wt	D43N; S57E; S59R; W138*	wt	G695A	T484A	T27S; S51G	wt	wt	wt	H148N	wt	wt	wt	wt	wt	wt	A82T; H398R	wt	wt	wt	wt	wt	wt	wt	wt	wt	R131Q; A270V	L71R	Y345H	wt	R11L; G148A; D183Y	wt	wt	wt	wt	wt	wt	G71E; S209R	wt	wt	T543A; Q840E	K329Q; L331V; D346H; W358R	wt
AZPAE15033	T21A; T105A; G391A	A615_D616insP	S25G	wt	wt	-	A394P	D43N; S57E; S59R; E202Q; I210A; E230K; S240T; N262T; A267S; A281G; K296Q; Q301E; R310G; V359L; Loop L7-short	wt	G695A	T484A	T27S; S51G; A165V	wt	wt	wt	H148N	wt	wt	wt	wt	wt	wt	A82T; H398R	wt	wt	wt	wt	wt	wt	wt	wt	wt	R131Q; A270V	L71R	Y345H	wt	R11L; G148A; D183Y	wt	wt	wt	L230H	wt	wt	G71E; S209R	wt	wt	T543A; Q840E	K329Q; L331V; D346H; W358R	wt
AZPAE15040	T21A; T105A; M201L; G391A	A615_D616insP	S25G	wt	wt	A104P	A394P	D43N; S57E; S59R; Q158*	wt	G695A	T484A	T27S; S51G; A76E; A165V	wt	wt	wt	H148N; S466F	wt	wt	wt	wt	wt	wt	A82T; H398R	wt	wt	wt	wt	wt	wt	wt	wt	wt	R131Q; A270V	L71R	Y345H	wt	R11L; G148A; D183Y	wt	wt	wt	wt	wt	wt	G71E; A116V; S209R	wt	wt	T543A; Q840E; N1036S	K329Q; L331V; D346H; W358R	wt
Env_138	T21A; T105A; G391A	A615_D616insP	S25G	wt	wt	A104P	A358V; A394P	D43N; S57E; S59R; E202Q; I210A; E230K; S240T; N262T; A267S; A281G; K296Q; Q301E; R310G; V359L; Loop L7-short	wt	G695A	T484A	T27S; S51G; A165V	wt	wt	wt	H148N	wt	wt	wt	wt	wt	wt	A82T; H398R	wt	wt	wt	wt	wt	wt	wt	wt	wt	R131Q; A270V	L71R	Y345H	wt	R11L; G148A; D183Y	wt	wt	wt	wt	wt	wt	G71E; S209R	wt	wt	T543A; Q840E	K329Q; L331V; D346H; W358R	wt
Env_193	T21A; T105A; G391A	A615_D616insP	S25G	wt	wt	A104P	wt	D43N; S57E; S59R; E202Q; I210A; E230K; S240T; N262T; A267S; A281G; K296Q; Q301E; R310G; V359L; Loop L7-short	wt	G695A	T484A	T27S; S51G	wt	wt	wt	H148N	wt	wt	wt	wt	wt	wt	A82T; H398R	wt	wt	wt	wt	wt	wt	wt	wt	wt	R131Q; A270V	L71R	Y345H	wt	R11L; G148A; D183Y	wt	wt	wt	G295A	wt	wt	G71E; S209R	wt	wt	T543A; Q840E	K329Q; L331V; D346H; W358R; A375V	wt
FQSE100106	T21A; T105A	A615_D616insP	S25G	wt	wt	A104P	A394P	D43N; S57E; S59R; E202Q; I210A; E230K; S240T; N262T; A267S; A281G; K296Q; Q301E; R310G; V359L; Loop L7-short	wt	G695A	T484A	I7M; T27s; S51G; A165V	wt	wt	wt	H148N	wt	wt	wt	wt	wt	wt	A82T; H398R	wt	wt	wt	wt	wt	wt	wt	wt	wt	R131Q; A270V	L71R	Y345H	wt	R11L; G148A; D183Y	wt	wt	wt	L738P	wt	wt	G71E; S209R	wt	wt	T543A; Q840E; V875M; N1036S	K329Q; L331V; D346H; W358R	wt
JYH21	T21A; T105A; G391A	A615_D616insP	S25G	wt	wt	A104P	A394P	D43N; S57E; S59R; E202Q; I210A; E230K; S240T; N262T; A267S; A281G; K296Q; Q301E; R310G; V359L; Loop L7-short	wt	G695A	T484A	T27S; S51G; A165V	wt	wt	wt	H148N	wt	wt	wt	wt	S125*	wt	A82T; H398R	wt	wt	wt	wt	wt	wt	wt	wt	wt	R131Q; A270V	L71R	Y345H	wt	R11L; G148A; D183Y	wt	wt	wt	wt	wt	wt	G71E; S209R	wt	wt	T543A; F819L; Q840E	K329Q; L331V; D346H; W358R	wt
Pae_CF67.01l	T21A; T105A; G391A	A615_D616insP	S25G	wt	wt	A104P	A358V; A394P	D43N; S57E; S59R; G151fs	wt	G695A	T484A	T27S; S51G; A165V	wt	wt	wt	H148N; S466Y	wt	wt	wt	wt	wt	wt	A82T; H398R	wt	wt	wt	wt	wt	wt	wt	wt	wt	R131Q; A270V	L71R	Y345H	wt	R11L; G148A; D183Y	wt	wt	N269fs	wt	wt	T130fs	G71E; S209R	wt	wt	T543A; Q840E	K329Q; L331V; D346H; W358R	wt
UY1PSABAL2	T21A; T105A; G391A	A615_D616insP	S25G	wt	wt	A104P	A358V; A394P	D43N; S57E; S59R; E202Q; I210A; E230K; S240T; N262T; A267S; A281G; K296Q; Q301E; R310G; V359L; Loop L7-short	wt	G695A	T484A	T27S; S51G; A165V	wt	wt	wt	H148N	wt	wt	wt	wt	wt	wt	A82T; H398R	wt	wt	wt	wt	wt	wt	wt	wt	wt	R131Q; A270V	L71R	Y345H	wt	R11L; G148A; D183Y	wt	wt	wt	wt	wt	wt	G71E; S209R	wt	wt	T543A; Q840E	K329Q; L331V; D346H; W358R	wt
VET-37	T21A; T105A; G391A	A615_D616insP	S25G	wt	wt	A104P	A394P	D43N; S57E; S59R; E202Q; I210A; E230K; S240T; N262T; A267S; A281G; K296Q; Q301E; R310G; V359L; Loop L7-short	wt	G695A	T484A	T27S; S51G; A165V	wt	wt	wt	H148N	wt	wt	wt	wt	wt	wt	A82T; H398R	wt	wt	wt	wt	wt	wt	wt	wt	wt	R131Q; A270V	L71R	Y345H	wt	R11L; G148A; D183Y	wt	wt	wt	wt	wt	wt	G71E; S209R	wt	wt	T543A; Q840E; V875M; N1036S	K329Q; L331V; D346H; W358R	wt
wt: wild type, -: not detected, ins: insertion, del:delection, *: stop gained, fs:frameshift, *?: stop lost.
[truncated: 121 more columns]

## Sheet: Table S8
Table S8. Detection of alterations in the mutome genes (involved in the mutator phenotype) of the eleven studied ST274-P. aeruginosa strains and the 14 reference ST274-P. aeruginosa genomes, with respect to PAO1 genome.
	Mutator genes (Locus tag)
Strains	pfpI	mutY	ung	dnaQ	mfd	mutS	sodB	mutT	sodM	rodA	mutL	mutM	oxyR	uvrD	polA
	(PA0355)	(PA5147)	(PA0750)	(PA1816)	(PA3002)	(PA3620)	(PA4366)	(PA4400)	(PA4468)	(PA4609)	(PA4946)	(PA0357)	(PA5344)	(PA5443)	(PA5493)
G42	wt	D61N	wt	wt	wt	wt	wt	E236D	wt	wt	wt	wt	wt	wt	D876E
G44	wt	D61N	wt	wt	wt	wt	wt	E236D	wt	wt	wt	wt	wt	wt	D876E
G73	wt	D61N; R286H	wt	wt	wt	wt	wt	E236D	wt	wt	wt	wt	wt	wt	D876E
G92	wt	D61N	wt	wt	wt	wt	wt	E236D	wt	wt	wt	wt	wt	wt	D876E
G105	R48H	wt	wt	wt	wt	wt	wt	wt	wt	wt	wt	wt	wt	wt	D876E
G115	R48H	wt	wt	wt	wt	wt	wt	wt	wt	wt	wt	wt	wt	wt	D876E
G148	wt	D61N	wt	wt	wt	wt	wt	E236D	wt	wt	wt	wt	wt	wt	D876E
G178	wt	D61N	wt	wt	wt	wt	wt	wt	wt	wt	wt	wt	wt	S662N; N666S	D876E
G179	R48H	wt	wt	wt	wt	wt	wt	wt	wt	wt	wt	wt	wt	wt	D876E
G224	wt	D61N	wt	wt	wt	wt	wt	E236D	wt	wt	wt	wt	wt	wt	D876E
G245	wt	D61N	wt	wt	wt	wt	wt	E236D	L202R	wt	wt	wt	wt	wt	D876E
AUS603	wt	wt	wt	wt	wt	wt	E25V	wt	wt	wt	wt	wt	wt	wt	D876E
AZPAE14926	wt	D61N	wt	wt	wt	wt	wt	E236D	wt	wt	wt	wt	wt	wt	D876E
AZPAE12412	wt	D61N	wt	wt	wt	wt	wt	E236D	wt	wt	wt	wt	wt	wt	D876E
AZPAE14914	wt	D61N	wt	wt	wt	wt	wt	E236D	wt	wt	wt	wt	wt	wt	D876E
AZPAE14971	wt	wt	wt	wt	wt	wt	wt	wt	wt	wt	wt	wt	wt	wt	D876E
AZPAE15033	wt	D61N	wt	wt	wt	wt	wt	E236D	wt	wt	wt	wt	wt	wt	D876E
AZPAE15040	wt	D61N	wt	wt	wt	wt	wt	E236D	wt	wt	wt	wt	wt	wt	D876E
Env_138	wt	D61N	wt	wt	wt	wt	wt	E236D	wt	wt	wt	wt	wt	wt	D876E
Env_193	wt	wt	wt	wt	wt	wt	wt	wt	wt	wt	wt	wt	wt	wt	D876E
FQSE100106	wt	D61N	wt	wt	wt	wt	wt	E236D	wt	wt	wt	wt	wt	wt	D876E
JYH21	wt	D61N	wt	wt	wt	wt	wt	E236D	wt	wt	wt	wt	wt	wt	D876E
Pae_CF67.01l	wt	D61N	wt	wt	wt	wt	wt	E236D	wt	wt	wt	wt	wt	wt	D876E
UY1PSABAL2	wt	D61N	wt	wt	wt	wt	wt	E236D	wt	wt	wt	wt	wt	wt	D876E
VET-37	wt	D61N	wt	wt	wt	wt	wt	E236D	L202R	wt	wt	wt	wt	wt	A411S

## Sheet: Table S9
Table S9. Dataset and functions of the 250 virulence genes (Virulence Factor DataBase) analysed to dermine the virulome of the ST274-P. aeruginosa strains.
Virulence	Locus Tag (PAO1)a	Related genes	Product/ Function
Flagella	PA1077	flgB	flagellar basal-body rod protein FlgB
	PA1078	flgC	flagellar basal-body rod protein FlgC
	PA1079	flgD	flagellar basal-body rod modification protein FlgD
	PA1080	flgE	flagellar hook protein FlgE
	PA1081	flgF	flagellar basal-body rod protein FlgF
	PA1082	flgG	flagellar basal-body rod protein FlgG
	PA1083	flgH	flagellar L-ring protein precursor FlgH
	PA1084	flgI	flagellar P-ring protein precursor FlgI
	PA1085	flgJ	flagellar protein FlgJ
	PA1086	flgK	flagellar hook-associated protein 1 FlgK
	PA1087	flgL	flagellar hook-associated protein type 3 FlgL
	PA1092	fliC	flagellin type B
	PA1093	flaG	flagellar protein FlaG
	PA1094	fliD	flagellar capping protein FliD
	PA1095	fliS	flagellar protein FliS
	PA1096	fleP/fliT	flagellar protein FliT
	PA1097	fleQ	transcriptional regulator FleQ
	PA1098	fleS	two-component sensor
	PA1099	fleR	two-component response regulator
	PA1100	fliE	flagellar hook-basal body complex protein FliE
	PA1101	fliF	flagella M-ring outer membrane protein precursor
	PA1102	fliG	flagellar motor switch protein FliG
	PA1103	fliH	flagellar assembly protein H
	PA1104	fliI	flagellum-specific ATP synthase FliI
	PA1105	fliJ	flagellar protein FliJ
	PA1441	fliK	flagellar hook-length control protein FliK
	PA1442	fliL	flagellar basal body protein FliL
	PA1443	fliM	flagellar motor switch protein FliM
	PA1444	fliN	flagellar motor switch protein FliN
	PA1445	fliO	flagellar protein FliO
	PA1446	fliP	flagellar biosynthetic protein FliP
	PA1447	fliQ	flagellar biosynthetic protein FliQ
	PA1448	fliR	flagellar biosynthetic protein FliR
	PA1449	flhB	flagellar biosynthetic protein FlhB
	PA1452	flhA	flagellar biosynthesis protein FlhA
	PA1453	flhF	flagellar biosynthesis protein FlhF
	PA1454	fleN	flagellar synthesis regulator FleN
	PA1455	fliA	sigma factor FliA
	PA3350	flgA	flagellar basal body P-ring biosynthesis protein FlgA
	PA3351	flgM	negative regulator of flagellin synthesis
	PA3352	flgN	flagella synthesis protein FlgN
	PA4953	motB	flagellar motor protein
	PA4954	motA	chemotaxis protein MotA
	PA1460	motC	flagellar motor protein
	PA1461	motD	flagellar motor protein
	PA3526	motY	probable outer membrane protein precursor
Type IV pili biosynthesis	PA4525	pilA	type 4 fimbrial precursor PilA
	PA4526	pilB	type 4 fimbrial biogenesis protein PilB
	PA4527	pilC	still frameshift type 4 fimbrial biogenesis protein PilC (putative pseudogene)
	PA4528	pilD	type 4 prepilin peptidase PilD
	PA4556	pilE	type 4 fimbrial biogenesis protein PilE
	PA3805	pilF	type 4 fimbrial biogenesis protein PilF
	PA5044	pilM	type 4 fimbrial inner membrane platform protein PilM
	PA5043	pilN	type 4 fimbrial inner membrane platform protein PilN
	PA5042	pilO	type 4 fimbrial inner membrane platform protein PilO
	PA5041	pilP	type 4 fimbrial biogenesis protein PilP
	PA5040	pilQ	type 4 fimbrial biogenesis outer membrane protein PilQ precursor
	PA0395	pilT	twitching motility protein PilT
	PA0396	pilU	twitching motility protein PilU
	PA4551	pilV	type 4 fimbrial biogenesis protein PilV
	PA4552	pilW	type 4 fimbrial biogenesis protein PilW
	PA4553	pilX	type 4 fimbrial biogenesis protein PilX
	PA4554	pilY1	type 4 fimbrial biogenesis protein PilY1
	PA4555	pilY2	type 4 fimbrial biogenesis protein PilY2
	PA4549	fimT	type 4 fimbrial biogenesis protein FimT
	PA4550	fimU	type 4 fimbrial biogenesis protein FimU
	PA3115	fimV	a polar peptidoglycan-binding protein involved in type IV pilus assembly
	PA4547	pilR	two-component response regulator PilR
	PA4546	pilS	two-component sensor PilS
Type IV pili twitching motility related proteins	PA0408	pilG	twitching motility protein PilG
	PA0409	pilH	twitching motility protein PilH
	PA0410	pilI	twitching motility protein PilI
	PA0411	pilJ	twitching motility protein PilJ
	PA0412	pilK	methyltransferase PilK
	PA0413	chpA	component of chemotactic signal transduction system
	PA0414	chpB	probable methylesterase
	PA0415	chpC	probable chemotaxis protein
	PA0416	chpD	probable transcriptional regulator
	PA0417	chpE	probable chemotaxis protein
Phenazines biosynthesis	PA4210	phzA1	phenazine biosynthesis protein PhzA
	PA4211	phzB1	phenazine biosynthesis protein PhzB
	PA4212	phzC1	phenazine biosynthesis protein PhzC
	PA4213	phzD1	phenazine biosynthesis protein PhzD, isochorismatase
	PA4214	phzE1	phenazine biosynthesis protein PhzE
	PA4215	phzF1	phenazine biosynthesis protein PhzF, isomerase
	PA4216	phzG1	phenazine biosynthesis protein PhzG, pyridoxamine 5'-phosphate oxidase
	PA0051	phzH	potential phenazine-modifying enzyme
	PA4209	phzM	probable phenazine-specific methyltransferase PhzM (adenosylmethionine dependent methyltransferase)
	PA4217	phzS	flavin dependent hydroxylase PhzS
Alginate biosynthesis	PA3540	algD	GDP-mannose 6-dehydrogenase AlgD
	PA3541	alg8	alginate biosynthesis protein Alg8
	PA3542	alg44	alginate biosynthesis protein Alg44
	PA3543	algK	alginate biosynthetic protein AlgK precursor
	PA3544	algE	alginate biosynthetic protein AlgK precursor
	PA3545	algG	alginate-c5-mannuronan-epimerase AlgG
	PA3546	algX	alginate biosynthesis protein AlgX
	PA3547	algL	poly(beta-d-mannuronate) lyase precursor AlgL
	PA3548	algI	alginate o-acetyltransferase AlgI
	PA3549	algJ	alginate o-acetyltransferase AlgJ
	PA3550	algF	alginate o-acetyltransferase AlgF
	PA3551	algA	phosphomannose isomerase / guanosine 5'-diphospho-D-mannose pyrophosphorylase
	PA5483	algB	two-component response regulator AlgB
	PA5322	algC	phosphomannomutase AlgC
Alginate regulation	PA0762	algU	sigma factor AlgU
	PA0763	mucA	anti-sigma factor MucA
	PA0764	mucB	negative regulator for alginate biosynthesis MucB
	PA0765	mucC	positive regulator for alginate biosynthesis MucC
	PA0766	mucD	serine protease MucD precursor
	PA5261	algR	alginate biosynthesis regulatory protein AlgR
	PA3385	algZ	alginate and motility regulator Z
	PA4446	algW	AlgW protein
	PA4033	mucE	small envelope protein MucE
	PA3649	mucP	metalloprotease protease MucP
	PA5253	algP/algR3	alginate regulatory protein AlgP
	PA5255	algQ	alginate regulatory protein AlgQ
Rhamnolipid biosynthesis	PA3479	rhlA	rhamnosyltransferase chain A
	PA3478	rhlB	rhamnosyltransferase chain B
	PA1130	rhlC	rhamnosyltransferase 2
Phospholipases	PA0844	plcH	hemolytic phospholipase C precursor
	PA3319	plcN	non-hemolytic phospholipase C precursor
	PA0026	plcB	phospholipase C, PlcB
	PA3487	pldA/tle5	phospholipase D, Tle5
Pyochelin	PA4222	pchI	probable ATP-binding component of ABC transporter
	PA4223	pchH	probable ATP-binding component of ABC transporter
	PA4224	pchG	pyochelin biosynthetic protein PchG
	PA4225	pchF	pyochelin synthetase
	PA4226	pchE	dihydroaeruginoic acid synthetase
	PA4227	pchR	transcriptional regulator PchR
	PA4228	pchD	pyochelin biosynthesis protein PchD
	PA4229	pchC	pyochelin biosynthetic protein PchC
	PA4230	pchB	salicylate biosynthesis protein PchB
	PA4231	pchA	salicylate biosynthesis isochorismate synthase
	PA4221	fptA	Fe(III)-pyochelin outer membrane receptor precursor
Pyoverdine	PA2385	pvdQ	3-oxo-C12-homoserine lactone acylase PvdQ
	PA2386	pvdA	L-ornithine N5-oxygenase
	PA2392	pvdP	tyrosinase required for pyoverdine maturation
	PA2393	pvdM	dipeptidase precursor
	PA2394	pvdN	pyoverdine biosynthesis protein PvdN
	PA2395	pvdO	pyoverdine biosynthesis protein PvdO
	PA2396	pvdF	pyoverdine synthetase F
	PA2397	pvdE	pyoverdine biosynthesis protein PvdE
	PA2399	pvdD	pyoverdine synthetase D
	PA2400	pvdJ	pyoverdine biosynthesis protein PvdJ
	PA2402	pvdI	pyoverdine peptide synthetase
	PA2413	pvdH	L-2,4-diaminobutyrate:2-ketoglutarate 4-aminotransferase, PvdH
	PA2424	pvdL	Peptide synthase PvdL
	PA2425	pvdG	pyoverdine biosynthesis protein PvdG
	PA2426	pvdS	sigma factor PvdS
	PA2398	fpvA	ferripyoverdine receptor
Alkaline protease	PA1249	aprA	alkaline metalloproteinase precursor
Elastase	PA1871	lasA	LasA protease precursor
	PA3724	lasB	elastase LasB
Protease IV	PA4175	prpL/piv	protease IV
N-(3-oxo-dodeca0yl)-L-homoserine lactone QS system	PA1432	lasI	autoinducer synthesis protein LasI
	PA1430	lasR	transcriptional regulator LasR
N-(buta0yl)-L-homoserine lactone QS system	PA3476	rhlI	autoinducer synthesis protein RhlI
	PA3477	rhlR	transcriptional regulator RhlR
Type VI secretion system (T6SS)	PA0070	tagQ	type VI secretion associated protein TagQ, outer membrane lipoprotein
	PA0071	tagR1	type VI secretion associated protein TagR, positively regulates PpkA
	PA0072	tagS1	type VI secretion associated protein TagS, forming a stable inner membrane complex with TagT
	PA0073	tagT1	type VI secretion associated protein TagT, ATP-binding component of ABC transporter
	PA0074	tagE1/ppkA	serine/threonine protein kinase PpkA
	PA0075	tagG1/pppA	Pseudomonas protein phosphatase PppA
	PA0076	tagF1/pppB	Pseudomonas protein phosphatase PppB
	PA0077	icmF1/tssM1	type VI secretion system protein IcmF1
	PA0078	dotU1/tssL1	type VI secretion system protein DotU
	PA0079	hsiJ1/tssK1	type VI secretion system hcp secretion island protein HsiJ1
	PA0080	lip1/tssJ1	outer membrane lipoprotein
	PA0081	fha1	type VI secretion system forkhead-associated protein Fha1
	PA0082	hsiA1/tssA1	type VI secretion system hcp secretion island protein HsiA1
	PA0083	hsiB1/vipA/tssB1	type VI secretion system tubule-forming protein VipA
	PA0084	hsiC1/vipB/tssC	type VI secretion system tubule-forming protein VipB
	PA0085	hcp1	type VI secretion system substrate Hcp1
	PA0086	hsiE1	type VI secretion system hcp secretion island protein HsiE1, interacting with HsiB1 to form a novel subcomplex of the T6SS
	PA0087	hsiF1/tssE1	type VI secretion system hcp secretion island protein HsiF1, a gp25-like protein, but not exhibit lysozyme activity
	PA0088	hsiG1/tssF1	type VI secretion system hcp secretion island protein HsiG1
	PA0089	hsiH1/tssG1	type VI secretion system hcp secretion island protein HsiH1
	PA0090	clpV1	type VI secretion system AAA+ family ATPase, ClpV1
	PA0091	vgrG1a	type VI secretion system substrate VgrG1
	PA0095	vgrG1b	type VI secretion system substrate VgrG1b
Type VI secretion system translocated effectors	PA1844	tse1	type VI secretion system effector Tse1, peptidoglycanhydrolase
	PA2702	tse2	type VI secretion system effector Tse2
	PA3484	tse3	type VI secretion system effector Tse3, glycoside hydrolase
Type III secretion system (T3SS)	PA1690	pscU	translocation protein in type III secretion
	PA1691	pscT	translocation protein in type III secretion
	PA1692	pscS	probable translocation protein in type III secretion
	PA1693	pscR	translocation protein in type III secretion
	PA1694	pscQ	translocation protein in type III secretion
	PA1695	pscP	translocation protein in type III secretion
	PA1696	pscO	translocation protein in type III secretion
	PA1697	pscN	ATP synthase in type III secretion system
	PA1698	popN	type III secretion outer membrane protein PopN precursor
	PA1699	pcr1	type III secretion system protein Pcr1
	PA1700	pcr2	type III secretion system protein Pcr2
	PA1701	pcr3	type III secretion system protein Pcr3
	PA1702	pcr4	type III secretion system protein Pcr4
	PA1703	pcrD	type III secretory apparatus protein PcrD
	PA1704	pcrR	transcriptional regulator protein PcrR
	PA1705	pcrG	regulator in type III secretion
	PA1706	pcrV	type III secretion protein PcrV
	PA1707	pcrH	regulatory protein PcrH
	PA1708	popB	translocator protein PopB
	PA1709	popD	translocator outer membrane protein PopD precursor
	PA1710	exsC	ExsC, exoenzyme S synthesis protein C precursor.
	PA1711	exsE	type III secretion system regulatory protein ExsE
	PA1712	exsB	exoenzyme S synthesis protein B
	PA1713	exsA	transcriptional regulator ExsA
	PA1714	exsD	type III secretion system regulatory protein ExsD
	PA1715	pscB	type III export apparatus protein
	PA1716	pscC	type III secretion outer membrane protein PscC precursor
	PA1717	pscD	type III export protein PscD
	PA1718	pscE	type III export protein PscE
	PA1719	pscF	type III export protein PscF
	PA1720	pscG	type III export protein PscG
	PA1721	pscH	type III export protein PscH
	PA1722	pscI	type III export protein PscI
	PA1723	pscJ	type III export protein PscJ
	PA1724	pscK	type III export protein PscK
	PA1725	pscL	type III export protein PscL
Type III secretion system translocated effectors	PA3841	exoS	type III secretion system effector ExoS, ADP ribosyltransferase activity and GTPase-activating protein activity
	PA0044	exoT	type III secretion system effector ExoT, ADP ribosyltransferase activity and GTPase-activating protein activity
	PA2191	exoY	type III secretion system effector ExoY, adenylate cyclase
	PA14_51530	exoU [PA14]	type III secretion system effector ExoU, phospholipase A2 activity
Exolysin	PSPA7_4642	exlA [PA7]	hemolysin ExlA
	PSPA7_4641	exlB[PA7]	hemolysin activator protein ExlB
Exotoxin A (ETA)	PA1148	toxA	exotoxin A precursor
Others	PA5010	waaG	UDP-glucose:(heptosyl) LPS alpha 1,3-glucosyltransferase WaaG
	PA5009	waaP	lipopolysaccharide kinase WaaP
	PA4988	waaA	3-deoxy-D-manno-octulosonic-acid (KDO) transferase
	PA5011	waaC	heptosyltransferase I
	PA5012	waaF	heptosyltransferase II
	PA3095	xcpZ	general secretion pathway protein M
	PA3096	xcpY	general secretion pathway protein L
	PA3097	xcpX	general secretion pathway protein K
	PA3098	xcpW	general secretion pathway protein J
	PA3099	xcpV	general secretion pathway protein I
	PA3100	xcpU	general secretion pathway outer membrane protein H precursor
	PA3101	xcpT	general secretion pathway protein G
	PA3102	xcpS	general secretion pathway protein F
	PA3103	xcpR	general secretion pathway protein F
	PA3104	xcpP	secretion protein XcpP
	PA3105	xcpQ	general secretion pathway protein D
	PA2254	pvcA	paerucumarin biosynthesis protein PvcA
	PA2255	pvcB	paerucumarin biosynthesis protein PvcB
	PA2256	pvcC	paerucumarin biosynthesis protein PvcC
	PA2257	pvcD	paerucumarin biosynthesis protein PvcD
	PA2258	ptxR	transcriptional regulator PtxR
	PA2412	mbtH-like	MbtH-like protein from the pyoverdine cluster
	PA3160	wzz	O-antigen chain length regulator
	PA3154	wzy	B-band O-antigen polymerase
a All locus tag were indicated from PAO1 genome, except exoU gene of P. aeruginosa UCBPP-PA14 and exlA/exlB genes of P. aeruginosa PA7

[truncated: 1 more sheets: Table S10]
